# Supplementary material for: Estimates of microbial community stability using relative invader growth rates are robust across levels of invader species richness
Source: ISME Commun. 2025 Mar 2;5(1):ycaf040. doi: 10.1093/ismeco/ycaf040 (PMC11994029; doi:10.1093/ismeco/ycaf040)
Supplement: treatment_combinations_ycaf040 [file treatment_combinations_ycaf040.xlsx]

## Sheet: Sheet1
Focal species	Resident species	Co-invaders
P	A.V.O	S
S	A.V.O	P
P	S.V.O	A
A	S.V.O	P
P	S.A.O	V
V	S.A.O	P
P	S.A.V	O
O	S.A.V	P
S	P.V.O	A
A	P.V.O	S
S	P.A.O	V
V	P.A.O	S
S	P.A.V	O
O	P.A.V	S
A	P.S.O	V
V	P.S.O	A
A	P.S.V	O
O	P.S.V	A
V	P.S.A	O
O	P.S.A	V
A	P.S	V.O
V	P.S	A.O
O	P.S	A.V
S	P.A	V.O
V	P.A	S.O
O	P.A	S.V
S	P.V	A.O
A	P.V	S.O
O	P.V	S.A
S	P.O	A.V
A	P.O	S.V
V	P.O	S.A
P	S.A	V.O
V	S.A	P.O
O	S.A	P.V
P	S.V	A.O
A	S.V	P.O
O	S.V	P.A
P	S.O	A.V
A	S.O	P.V
V	S.O	P.A
P	A.V	S.O
S	A.V	P.O
O	A.V	P.S
P	A.O	S.V
S	A.O	P.V
V	A.O	P.S
P	V.O	S.A
S	V.O	P.A
A	V.O	P.S
S	P	A.V.O
A	P	S.V.O
V	P	S.A.O
O	P	S.A.V
P	S	A.V.O
A	S	P.V.O
V	S	P.A.O
O	S	P.A.V
P	A	S.V.O
S	A	P.V.O
V	A	P.S.O
O	A	P.S.V
P	V	S.A.O
S	V	P.A.O
A	V	P.S.O
O	V	P.S.A
P	O	S.A.V
S	O	P.A.V
A	O	P.S.V
V	O	P.S.A
